# Supplementary material for: Cardiovascular Effectiveness and Safety of Antidiabetic Drugs in Patients with Type 2 Diabetes and Peripheral Artery Disease: Systematic Review
Source: Medicina (Kaunas). 2024 Sep 20;60(9):1542. doi: 10.3390/medicina60091542 (PMC11434261; doi:10.3390/medicina60091542)
Supplement: Supplementary file 1 [file medicina-60-01542-s001.zip]

Archive with 1 entries (1 files):
- medicina-3165553-supplementary.pdf
